# Supplementary material for: Identification of Phosphorylated Calpain 3 in Rat Brain Mitochondria under mPTP Opening
Source: Int J Mol Sci. 2021 Sep 30;22(19):10613. doi: 10.3390/ijms221910613 (PMC8508669; doi:10.3390/ijms221910613)
Supplement: Supplementary file 1 [file ijms-22-10613-s001.zip]

Archive with 1 entries (1 files):
- ijms-1382190-supplementary.pdf
